# Supplementary material for: Carboxyl-Terminal Decoy Epitopes in the Capsid Protein of Porcine Circovirus Type 2 Are Immunogenicity-Enhancers That Elicit Predominantly Specific Antibodies in Non-Vaccinated Pigs
Source: Viruses. 2022 Oct 27;14(11):2373. doi: 10.3390/v14112373 (PMC9693397; doi:10.3390/v14112373)
Supplement: Supplementary file 1 [file viruses-14-02373-s001.zip]

Archive with 1 entries (1 files):
- viruses-1946560-supplementary.pdf
